# Supplementary material for: Epitranscriptome: Review of Top 25 Most-Studied RNA Modifications
Source: Int J Mol Sci. 2022 Nov 10;23(22):13851. doi: 10.3390/ijms232213851 (PMC9695239; doi:10.3390/ijms232213851)
Supplement: Supplementary file 1 [file ijms-23-13851-s001.zip]

Archive with 1 entries (1 files):
- ijms-2015452-supplementary.xlsx
