# Supplementary material for: Epitranscriptome: Review of Top 25 Most-Studied RNA Modifications
Source: Int J Mol Sci. 2022 Nov 10;23(22):13851. doi: 10.3390/ijms232213851 (PMC9695239; doi:10.3390/ijms232213851)
Supplement: Supplementary file 1 [file ijms-23-13851-s001.zip › ijms-2015452-supplementary.xlsx]

## Sheet: Table S1
modification	code	pubmed
N6-methyladenosine	m6A	2255
inosine	I	1897
pseudouridine	Ψ	1101
7-methylguanosine	m7G	551
2'-O-methylation	Nm	467
dihydrouridine	D	428
queuosine	Q	150
5-methylcytidine	m5C	146
5-methyluridine	m5U	80
1-methylguanosine	m1G	65
5-methylaminomethyl-2-thiouridine	mnm5s2U	57
wybutosine	yW	47
N4-acetylcytidine	ac4C	46
3-methylcytidine	m3C	39
archaeosine	G+	38
5-methoxycarbonylmethyl-2-thiouridine	mcm5s2U	36
2-thiocytidine	s2C	33
N2,N2-dimethylguanosine	m2,2G	31
N6-isopentenyladenosine	i6A	28
3-methyluridine	m3U	26
wyosine	imG	25
N6-threonylcarbamoyladenosine	t6A	25
5-formylcytidine	f5C	24
1-methylinosine	m1I	21
N2-methylguanosine	m2G	21
5-methoxyuridine	mo5U	20
5-hydroxyuridine	ho5U	20
uridine 5-oxyacetic acid	cmo5U	20
5-methoxycarbonylmethyluridine	mcm5U	20
5-hydroxymethylcytidine	hm5C	19
5-taurinomethyluridine	tm5U	18
agmatidine	C+	17
N6,2'-O-dimethyladenosine	m6Am	17
5-carbamoylmethyluridine	ncm5U	16
5-methylaminomethyl-2-selenouridine	mnm5se2U	16
5-carboxymethyluridine	cm5U	15
2-methyladenosine	m2A	13
5-methylaminomethyluridine	mnm5U	13
2-methylthio-N6-isopentenyladenosine	ms2i6A	13
N6,N6-dimethyladenosine	m6,6A	13
5-carboxymethylaminomethyl-2-thiouridine	cmnm5s2U	12
5-methyl-2-thiouridine	m5s2U	11
4-demethylwyosine	imG-14	11
5-hydroxycytidine	ho5C	10
8-methyladenosine	m8A	9
5-carboxymethylaminomethyluridine	cmnm5U	9
3-methylpseudouridine	m3Y	8
N4-methylcytidine	m4C	8
2-methylthio-N6-threonylcarbamoyladenosine	ms2t6A	7
5-taurinomethyl-2-thiouridine	tm5s2U	7
N6-methyl-N6-threonylcarbamoyladenosine	m6t6A	7
hydroxywybutosine	OHyW	7
mannosyl-queuosine	manQ	6
epoxyqueuosine	oQ	6
N2,N2,7-trimethylguanosine	m2,2,7G	5
galactosyl-queuosine	galQ	5
5' (3' -dephospho-CoA)	CoApN	4
7-cyano-7-deazaguanosine	preQ0	4
2'-O-methyl-5-hydroxymethylcytidine	hm5Cm	4
5-methoxycarbonylmethyl-2'-O-methyluridine	mcm5Um	4
7-aminomethyl-7-deazaguanosine	preQ1	3
2'-O-methylpseudouridine	Ym	3
2'-O-methylinosine	Im	3
methylwyosine	mimG	3
glutamyl-queuosine	gluQ	3
isowyosine	imG2	3
peroxywybutosine	o2yW	3
N4-acetyl-2'-O-methylcytidine	ac4Cm	3
N6-hydroxymethyladenosine	hm6A	2
5-aminomethyluridine	nm5U	2
2-methylthio cyclic N6-threonylcarbamoyladenosine	ms2ct6A	2
5-carbamoylmethyl-2'-O-methyluridine	ncm5Um	2
5,2'-O-dimethylcytidine	m5Cm	2
adenosine-3',5'-diphosphate	pAp	2
5-carboxymethylaminomethyl-2-selenouridine	cmnm5se2U	2
5-cyanomethyluridine	cnm5U	2
N2,7-dimethylguanosine	m2,7G	2
N4,N4-dimethylcytidine	m4,4C	2
uridine 5-oxyacetic acid methyl ester	mcmo5U	1
N6-acetyladenosine	ac6A	1
cyclic N6-threonylcarbamoyladenosine	ct6A	1
N6-formyladenosine	f6A	1
N6-(cis-hydroxyisopentenyl)adenosine	io6A	1
2-methylthio-N6-methyladenosine	ms2m6A	1
1,2'-O-dimethylinosine	m1Im	1
7-aminocarboxypropyl-demethylwyosine	yW-86	1
2,8-dimethyladenosine	m2,8A	1
1,2'-O-dimethylguanosine	m1Gm	1
N2,N2,2'-O-trimethylguanosine	m2,2Gm	1
2-thio-2'-O-methyluridine	s2Um	1
3,2'-O-dimethyluridine	m3Um	1
N4,2'-O-dimethylcytidine	m4Cm	1
5-carboxymethylaminomethyl-2'-O-methyluridine	cmnm5Um	1
2'-O-methyladenosine 5'-(dihydrogen phosphate)	pAm	1
5,2'-O-dimethyluridine	m5Um	1
N6,N6,2'-O-trimethyladenosine	m6,6Am	1
1-methyl-3-(3-amino-3-carboxypropyl)pseudouridine	m1acp3Y	1
2- methylthiomethylenethio-N6-isopentenyl-adenosine	msms2i6A	1
2-methylthio-N6-(cis-hydroxyisopentenyl) adenosine	ms2io6A	1
5-aminomethyl-2-thiouridine	nm5s2U	1
5-carbamoylmethyl-2-thiouridine	ncm5s2U	1
3-(3-amino-3-carboxypropyl)pseudouridine	acp3Y	1
3-(3-amino-3-carboxypropyl)-5,6-dihydrouridine	acp3D	1
